# Supplementary material for: Critical dynamics arise during structured information presentation within embodied in vitro neuronal networks
Source: Nat Commun. 2023 Aug 30;14:5287. doi: 10.1038/s41467-023-41020-3 (PMC10469171; doi:10.1038/s41467-023-41020-3)
Supplement: Supplementary file 3 — Source Data [file 41467_2023_41020_MOESM3_ESM.zip]

Archive with 8 entries (8 files):
- Figure 3.zip
- __MACOSX/._Figure 3.zip
- Table 3.zip
- __MACOSX/._Table 3.zip
- Figure 4.zip
- __MACOSX/._Figure 4.zip
- Figure 5.zip
- __MACOSX/._Figure 5.zip
